# Supplementary material for: CD39 Expression Identifies Terminally Exhausted CD8+ T Cells
Source: PLoS Pathog. 2015 Oct 20;11(10):e1005177. doi: 10.1371/journal.ppat.1005177 (PMC4618999; doi:10.1371/journal.ppat.1005177)
Supplement: S1 Table — (XLSX) [file ppat.1005177.s005.xlsx]

## Sheet: Sheet1
PatientID	Gender	Outcome	TimePoint	Weeks after infection	Age	Viral Load	Viral Load Units	Genotype	ALT (U/L)
00-010	M	Resolver	P16		40	Undetected	IU/ml	Undetected	39
00-023	F	Chronic	P11	27	14	300	IU/ml	Type 1	18
01-00E	F	Resolver	P5		36		IU/ml	Undetected
02-003	F	Chronic	P2	80.9	22	18700	IU/ml	Type 1	123
02-00Z	M	Resolver	P4		50		IU/ml	No test/unknown	NA
05-00Y	F	Resolver	P2	23	21	Undetected	IU/ml	Undetected	14
05-013	M	Chronic	P7	69.1	20	170000	IU/ml	Type 1	140
06-003	M	Chronic	P12	284.4	20	369000	IU/ml	Type 1	590
06-00H	M	Chronic	P11	281	21	520000	IU/ml	Type 1	19
06-00K	F	Resolver	P3	48	22	600	IU/ml	Type 1	124
06-00K	F	Resolver	P6	68.6	22	Undetected	IU/ml	Type 1	NA
06-00L	M	Resolver	P7	18.4	29	Undetected	IU/ml	Type 3	82
06-042	M	Chronic	P5	44.9	39	615	IU/ml	Type 1	NA
07-00I	M	Chronic	P3	16	41	1162	IU/ml	Type 4	34
07-00P	M	Chronic	P4	27.4	34		IU/ml	Type 1	1379
07-00S	F	Resolver	P4	20.1	32	615	IU/ml	No test/unknown	212
07-00Z	F	Resolver	P2	12.3	21		IU/ml	No test/unknown	375
07-032	M	Chronic	P2	34.7	27		IU/ml	Type 2	565
07-032	M	Chronic	P5	49.4	27	89200	IU/ml	Type 2	263
07-039	M	Chronic	P18	144.4	31	1170	IU/ml	Type 1	33
07-052	F	Chronic	P6	47.3	35	219	IU/ml	Type 1	NA
07-080	F	Resolver	P2	13.4	22	21500	IU/ml	No test/unknown	316
07-082	F	Chronic	P8	129	27	261000	IU/ml	Type 1	NA
08-024	F	Chronic	P1	20.7	33	700000	IU/ml	Type 1	411
08-024	F	Chronic	P14	109.6	33	43	IU/ml	Type 1	11
08-024	F	Chronic	P4	25.9	33	7540000	IU/ml	Type 1	259
08-024	F	Chronic	P5	31.9	33	600	IU/ml	Type 1	35
08-024	F	Chronic	P6	33.9	33	Undetected	IU/ml	Type 1	11
08-027	M	Chronic	P1	10.4	22	3838	IU/ml	No test/unknown	58
08-027	M	Chronic	P5	28.4	22	1021	IU/ml	No test/unknown	75
09-00B	M	Chronic	P1	7	54	217000	IU/ml	Type 1	354
09-031	M	Chronic	P5	68	20	4490000	IU/ml	Type 1	148
09-033	F	Resolver	P1	6.7	41	700000	IU/ml	Type 1	2299
09-033	F	Resolver	P5	40.9	41	Undetected	IU/ml
09-037	M	Chronic	P3	17.7	19	600	IU/ml	Type 1	32
10-00H	F	Chronic	P1	19.1	47	704	IU/ml	Type 1	107
10-00M	F	Resolver	P3	11	42		IU/ml	No test/unknown	NA
10-034	M	Chronic	P2	33.3	39		IU/ml	Type 3	58
10-048	F	Chronic	P2	11	30	321000	IU/ml	Type 1	179
10-054	F	Chronic	P1	14	23	1130	IU/ml	Type 1	209
10-062	F	Chronic	P1	11.4	30	2587650	IU/ml	Type 3	109
10-078	M	Resolver	P1	7.1	19	89200	IU/ml	Type 3	875
10-094	M	Chronic	P4	19.3	20	822000	IU/ml	Type 3	146
10-106	F	Resolver	P1	7	21	19347	IU/ml	No test/unknown	217
11-00M	M	Chronic	P1	15.3	27	8150000	IU/ml	Type 1	371
11-014	M	Resolver	P1	8.7	28	3150	IU/ml	Type 2	129
11-017	F	Chronic	P4	22.6	23	25431	IU/ml	Type 1	481
12-043	M	Resolver	P2	33.9	22	61602	IU/ml	No test/unknown	692
12-055	M	Resolver	P1	17.1	30	2311	IU/ml	Type 1	47
12-088	F	Chronic	P2	10.4	24		IU/ml	Type 1	NA
12-103	F	Chronic	P1	8.4	25	432	IU/ml	Type 3	44
12-108	M	Chronic	P1	28	67	42000	IU/ml	Type 1	81
12-181	F	Chronic	P1		29	346000	IU/ml	Type 3	657
13-022	M	Chronic	P1		46	2260000	IU/ml	Type 2	587
13-024	M	Chronic	P1	6	40	241	IU/ml	Type 1	205
13-066	F	Chronic	P1		20	43	IU/ml	No test/unknown	118
14-134	M	Chronic	P2		NA	258000	IU/ml	No test/unknown	198
14-140	M	Chronic	P1		NA		IU/ml	Type 1	NA
99-021	M	Resolver	P3		40		IU/ml	No test/unknown	NA
BR-1036	F	Resolver	P13	56.9	50	1000	copies/ml	Type 1	NA
BR-1036	F	Resolver	P9	31.7	50	1000	copies/ml	Type 1	4
BR-1144	F	Resolver	P10	67	47	1000	copies/ml	Type 1	29
BR-1144	F	Resolver	P5	38.9	47	1000	copies/ml	Type 1	2
BR-277	F	Resolver	P19	80	52	Undetected	IU/ml	Type 1	13
BR-3000	M	Resolver	P12	40.1	41	Undetected	IU/ml	Type 1	24
BR-3000	M	Resolver	P2	10	41	47272	IU/ml	Type 1	36
BR-3012	M	Resolver	P10	101.7	45	Undetected	IU/ml	Type 1	NA
BR-3497	M	Chronic	P15	43.4	72	381000	IU/ml	Type 1	112
BR-3497	M	Chronic	P2	8.3	72		IU/ml	Type 1	67
BR-3821	F	Resolver	P20	90	38	Undetected	IU/ml	Type 1	NA
BR-54	F	Chronic	P2	5.9	29		IU/ml	Type 1	237
BR-54	F	Chronic	P3	15.3	29		IU/ml	Type 1	103
BR-554	F	Chronic	P13	47.6	34	2038	copies/ml	Type 1	9
BR-554	F	Chronic	P17	82.4	34	6463017	copies/ml	Type 1	45
BR-554	F	Chronic	P4	13.6	34	64497	copies/ml	Type 1	112
BR-599	F	Resolver	P19	107.3	59	1000	copies/ml	Type 1	16
BR-84	M	Resolver	P6	62.7	61	Undetected	IU/ml	Undetected	12
BR-903	M	Chronic	P12	118.1	43	2551871	copies/ml	Type 3	176
BR-903	M	Chronic	P3	32.6	43	3341	copies/ml	Type 3	45
BR-903	M	Chronic	P7	58.4	43	1168427	copies/ml	Type 3	160
BR-949	F	Chronic	P5	48.9	37	70047	copies/ml	Type 1	36
BR-994	M	Chronic	P13	66.6	44		IU/ml	Type 1	102
