# Supplementary material for: CD39 Expression Identifies Terminally Exhausted CD8+ T Cells
Source: PLoS Pathog. 2015 Oct 20;11(10):e1005177. doi: 10.1371/journal.ppat.1005177 (PMC4618999; doi:10.1371/journal.ppat.1005177)
Supplement: S2 Table — (XLSX) [file ppat.1005177.s006.xlsx]

## Sheet: Sheet1
Patient ID	Gender	Progressor/Controller	ON/OFF Rx	Viral Load (copies/ml)	CD4 Count (#/ml)
254567	M	Chronic	OFF	1823	606
350103	F	Chronic	OFF	431	625
350534	M	Chronic	OFF	24500	154
359260	M	Chronic	OFF	10322	541
384682	M	Chronic	ON	147	510
387879	M	Chronic	OFF	14600	677
403998	F	Chronic	OFF	2100	877
128019	M	Viraemic Controllers	OFF	unknown	unknown
186089	M	Viraemic Controllers	OFF	82	740
237983	F	Viraemic Controllers	OFF	189	1232
270245	M	Viraemic Controllers	OFF	15	unknown
302225	M	Viraemic Controllers	OFF	65	484
711950	M	Viraemic Controllers	OFF	300	700
732751	M	Viraemic Controllers	OFF	1860	1550
255675	M	Elite Controllers	OFF	103	963
269198	M	Elite Controllers	OFF	unknown	unknown
285297	F	Elite Controllers	OFF	118	1246
321797	M	Elite Controllers	OFF	unknown	unknown
831969	F	Elite Controllers	OFF	unknown	unknown
R060	M	Chronic	OFF	117934	480
R086	M	Chronic	OFF	172886	410
R089	M	Chronic	OFF	44000	680
R046	M	Chronic	OFF	28445	910
R050	M	Chronic	OFF	20210	440
R041	M	Chronic	OFF	8435	320
R017	M	Chronic	OFF	172886	410
N034	M	Chronic	OFF	44000	680
R134	M	Chronic	OFF	500000	430
N012	M	Chronic	OFF	36695	?
N090	F	Chronic	OFF	3362	490
N104	M	Chronic	OFF	4533	390
OX019	F	Chronic	OFF	42912	740
R051	M	Chronic	OFF	500000	560
R069	M	Chronic	OFF	63257	450
N004	M	Chronic	OFF	500000	430
N093	F	Chronic	OFF	2216	700
OX034	M	Chronic	OFF	124153	430
H005	M	Chronic	OFF	747	640
H033	M	Chronic	OFF	8036	430
R103	F	Chronic	OFF	8435	320
