# Supplementary material for: CD39 Expression Identifies Terminally Exhausted CD8+ T Cells
Source: PLoS Pathog. 2015 Oct 20;11(10):e1005177. doi: 10.1371/journal.ppat.1005177 (PMC4618999; doi:10.1371/journal.ppat.1005177)
Supplement: S3 Table — (XLSX) [file ppat.1005177.s007.xlsx]

## Sheet: Sheet1
Virus	Multimer type	MHC	Peptide used	Antigen derived from	Supplier
HCV	Pentamer	A*02:01	GIDPNIRTGV	HCV NS3 1273-1082	Proimmune
HCV	Pentamer	A*02:01	KLVALGINAV	HCV NS3 1406-1415	Proimmune
HCV	Pentamer	A*01:01	ATDALMTGY	HCV NS3 1435-1443	Proimmune
HCV	Pentamer	B*40:01	REISVPAEIL	HCV NS5a 2266-2275	Proimmune
HCV	Pentamer	B*07:02	GPRLGVRAT	HCV core 41-49	Proimmune
HCV	Pentamer	A*02:01	VLSDFKTWL	HCV NS5a 1987-1995	Proimmune
HCV	Pentamer	A*02:01	YPYRLWHYPC	HCV E2 610-619	Proimmune
HCV	Pentamer	B*27:01	ARMILMTHF	HCV core 470-478	Proimmune
HCV	Pentamer	A*02:01	CINGVCWTV	HCV NS3 1073-1081	Proimmune
CMV	Dextramer	A*02:01	NLVPMVATC	HCMV pp65	Immudex
EBV	Dextramer	A*02:01	GLCTLVAML	EBV BMLF-1	Immudex
HIV	Tetramer	A*24:02	RYPLTFGW	Nef RW8	Custom made
HIV	Tetramer	B*57:01	KAFSPEVIPMF	Gag KF11	Custom made
HIV	Tetramer	B*14:02	DRFYKTLRA	Gag DA9	Custom made
HIV	Tetramer	B*35:01	HPVHAGPIA	Gag HA9	Custom made
HIV	Tetramer	B*14:02	DRFYKTLRA	Gag DA9	Custom made
HIV	Dextramer	A*02:01	SLYNTVATL	Gag SL9	Immudex
HIV	Pentamer	B*07:02	TPQDLNTML	Gag TL9	Proimmune
HIV	Dextramer	A*02:01	SLYNTVATL	Gag SL9	Immudex
HIV	Dextramer	B*57:01	KAFSPEVIPMF	Gag KF11	Immudex
HIV	Tetramer	B*08:01	EIYKRWII	Gag EI8	Custom made
HIV	Tetramer	B*35:01	VPLRPMTY	Nef VY8	Beckman
HIV	Dextramer	B*07:02	GPGHKARVL	Gag GL9	Immudex
LCMV	Tetramer	H-2Db	SGVENPGGYCL	GP276-286	Dr. E. John Wherry
