# Supplementary material for: CD39 Expression Identifies Terminally Exhausted CD8+ T Cells
Source: PLoS Pathog. 2015 Oct 20;11(10):e1005177. doi: 10.1371/journal.ppat.1005177 (PMC4618999; doi:10.1371/journal.ppat.1005177)
Supplement: S4 Table — (XLSX) [file ppat.1005177.s008.xlsx]

## Sheet: Sheet1
Gene	Affymetrix ProbeSet number	Signal to noise	Rank	p-value	FDR(BH)	Fold Change
RCAN3	229064_s_at	1.7913	1	0.0003108	0.07173	2.1042
CYP2A13	208327_at	1.7671	2	0.0003108	0.07173	1.186
ENTPD1	228585_at	1.6166	3	0.001865	0.1043	5.7818
HSF1	213756_s_at	1.5899	4	0.0003108	0.07173	1.4454
INTS1	212212_s_at	1.581	5	0.0003108	0.07173	1.6224
POU3F2	242455_at	1.5791	6	0.0006216	0.08198	1.3309
GYG2	215695_s_at	1.5733	7	0.0003108	0.07173	1.2974
CTLA4	236341_at	1.5189	8	0.0006216	0.08198	3.8931
DNASE1L3	205554_s_at	1.4971	9	0.0003108	0.07173	1.204
WNT8B	207612_at	1.4476	10	0.0003108	0.07173	1.2508
ZNRF4	215461_at	1.4331	11	0.0006216	0.08198	1.278
GABRA2	216039_at	1.4211	12	0.0003108	0.07173	1.2344
SNED1	213493_at	1.4009	13	0.0003108	0.07173	2.1733
RHBG	220510_at	1.3928	14	0.0003108	0.07173	1.2811
GJB5	206156_at	1.379	15	0.0003108	0.07173	1.2133
GYPC	202947_s_at	1.3787	16	0.0009324	0.0867	1.5515
DNMT3L	220139_at	1.3772	17	0.0006216	0.08198	1.362
TLR8	229560_at	1.3757	18	0.001554	0.1014	1.3698
CHN1	212624_s_at	1.3749	19	0.0009324	0.0867	3.6246
DSG3	235075_at	1.3706	20	0.0006216	0.08198	1.2011
NPM1	221923_s_at	1.3622	21	0.0003108	0.07173	1.1079
EPCAM	201839_s_at	1.3614	22	0.0003108	0.07173	1.1867
CGB	205387_s_at	1.3582	23	0.0003108	0.07173	1.2567
CX3CL1	823_at	1.3554	24	0.0003108	0.07173	1.2618
AP2M1	200613_at	1.3502	25	0.0009324	0.0867	1.221
CCIN	210642_at	1.3469	26	0.0006216	0.08198	1.2621
BAI3	211568_at	1.3393	27	0.0003108	0.07173	1.3617
GH1	211151_x_at	1.3316	28	0.0006216	0.08198	1.1055
CD74	209619_at	1.317	29	0.001243	0.09507	1.6103
PRODH2	243614_s_at	1.3045	30	0.0006216	0.08198	1.3053
TCEB3	213604_at	1.2999	31	0.0009324	0.0867	1.386
PITX3	208277_at	1.2969	32	0.0009324	0.0867	1.316
SH3GL1	201851_at	1.2892	33	0.0003108	0.07173	1.29
LMCD1	227317_at	1.2828	34	0.0009324	0.0867	1.6858
MYO9B	217297_s_at	1.2785	35	0.0009324	0.0867	1.4598
C7orf26	47083_at	1.2783	36	0.0006216	0.08198	1.2691
CC2D2B	243534_at	1.277	37	0.0006216	0.08198	2.0535
SPOCK3	235342_at	1.2757	38	0.0009324	0.0867	1.2352
FABP4	235978_at	1.2746	39	0.0009324	0.0867	1.1985
SLC6A14	219795_at	1.2723	40	0.0003108	0.07173	1.2065
TRIB1	239818_x_at	1.2677	41	0.0006216	0.08198	2.2411
AZGP1P1	217013_at	1.2577	42	0.0009324	0.0867	1.2371
GTPBP10	239773_at	1.256	43	0.0009324	0.0867	1.3162
CD79A	205049_s_at	1.2543	44	0.0003108	0.07173	1.5641
MRAS	225185_at	1.2478	45	0.001554	0.1014	1.2022
FOLR2	229619_at	1.2393	46	0.0006216	0.08198	1.3092
POLR1E	231041_at	1.238	47	0.001243	0.09507	1.6397
TIAM1	213135_at	1.2308	48	0.001243	0.09507	2.339
SLITRK5	214930_at	1.2308	49	0.001243	0.09507	1.2273
AGPAT3	225440_at	1.2296	50	0.0009324	0.0867	1.3958
DEAF1	230059_at	1.2261	51	0.0009324	0.0867	1.3357
HAPLN2	220142_at	1.2256	52	0.0003108	0.07173	1.3387
MYO7B	235383_at	1.2227	53	0.0006216	0.08198	1.3584
AGPAT2	32837_at	1.2154	54	0.0006216	0.08198	1.2025
SEC13	207707_s_at	1.2138	55	0.001865	0.1043	1.3041
ADRA1D	210961_s_at	1.2113	56	0.001554	0.1014	1.216
MLLT1	224993_at	1.2092	57	0.0009324	0.0867	1.5011
C19orf6	230089_s_at	1.2051	58	0.0009324	0.0867	1.4635
PRKAR1B	212559_at	1.2049	59	0.0009324	0.0867	1.5641
LPAR1	204038_s_at	1.2036	60	0.0003108	0.07173	1.2707
TRPV6	206827_s_at	1.2019	61	0.001554	0.1014	1.1896
BUB1	216277_at	1.2001	62	0.0003108	0.07173	1.9324
PCSK2	204870_s_at	1.1988	63	0.0006216	0.08198	1.2676
SYNJ2	240257_at	1.1955	64	0.0009324	0.0867	1.6214
DLGAP2	216916_s_at	1.1925	65	0.0003108	0.07173	1.2154
FLJ13224	220211_at	1.1922	66	0.001243	0.09507	1.6371
SBNO2	215760_s_at	1.1859	67	0.0006216	0.08198	1.2249
DSC2	226817_at	1.1826	68	0.002176	0.1073	1.1357
HLX	214438_at	1.1812	69	0.002176	0.1073	1.2686
TNNT1	213201_s_at	1.1787	70	0.0006216	0.08198	1.262
TNFRSF25	219423_x_at	1.1711	71	0.001554	0.1014	2.4302
NOX1	210808_s_at	1.1696	72	0.001865	0.1043	1.2805
RRP1B	212846_at	1.164	73	0.0003108	0.07173	1.3039
CNOT3	229143_at	1.1635	74	0.002176	0.1073	1.479
ETV1	221911_at	1.1624	75	0.001554	0.1014	1.4196
RFX2	226872_at	1.1614	76	0.002797	0.1126	1.358
DLG1	230229_at	1.1583	77	0.001865	0.1043	1.2407
AP3D1	210974_s_at	1.1529	78	0.001554	0.1014	1.3716
F3	204363_at	1.1498	79	0.0003108	0.07173	1.3511
ZEB1	239952_at	1.1401	80	0.0006216	0.08198	1.5586
CAMK4	241871_at	1.1362	81	0.001554	0.1014	1.6948
LMTK2	235307_at	1.1306	82	0.002486	0.1089	1.3387
MAP2K2	213490_s_at	1.129	83	0.001243	0.09507	1.3106
MOBP	242765_at	1.1274	84	0.001554	0.1014	1.1864
SPANXA1	224032_x_at	1.1266	85	0.0009324	0.0867	1.3228
SLC22A14	207408_at	1.1229	86	0.002176	0.1073	1.2741
CNTFR	205723_at	1.1227	87	0.001554	0.1014	1.2208
CD28	211861_x_at	1.1224	88	0.001243	0.09507	1.8519
CDH7	220679_s_at	1.122	89	0.003108	0.1141	1.1919
NGFRAP1	217963_s_at	1.1219	90	0.0006216	0.08198	2.2196
NAB2	216017_s_at	1.1187	91	0.0006216	0.08198	1.37
CDKN1C	219534_x_at	1.1186	92	0.001865	0.1043	1.1926
OBSL1	238776_x_at	1.1151	93	0.002486	0.1089	1.2483
FLG	215704_at	1.1062	94	0.0006216	0.08198	1.274
ASNA1	202024_at	1.1055	95	0.001865	0.1043	1.374
UBE2S	202779_s_at	1.1038	96	0.0006216	0.08198	1.5641
EPB41	225051_at	1.0982	97	0.001554	0.1014	1.3944
OGDH	201282_at	1.0981	98	0.002486	0.1089	1.3711
KCNJ16	222901_s_at	1.098	99	0.0009324	0.0867	1.1944
TRAF3IP1	238494_at	1.098	100	0.002797	0.1126	1.2112
IQSEC3	242694_at	1.0976	101	0.0009324	0.0867	1.1835
GAST	208138_at	1.095	102	0.002176	0.1073	1.235
PASK	216945_x_at	1.0923	103	0.002176	0.1073	3.0861
MED15	222175_s_at	1.0916	104	0.0006216	0.08198	1.4552
A4GALT	219488_at	1.091	105	0.001243	0.09507	1.2427
DIO3	207154_at	1.0903	106	0.002797	0.1126	1.2144
GREB1	210855_at	1.089	107	0.001243	0.09507	1.3115
C9orf53	220505_at	1.0879	108	0.001865	0.1043	1.3055
MMP26	220541_at	1.0863	109	0.004662	0.1285	1.1701
POU2AF1	205267_at	1.0855	110	0.001243	0.09507	2.2527
HSPB3	206375_s_at	1.0851	111	0.001554	0.1014	1.1716
HOXD3	217076_s_at	1.0828	112	0.003108	0.1141	1.285
NOS2	210037_s_at	1.0802	113	0.002176	0.1073	1.2863
ZC2HC1A	241808_at	1.0797	114	0.0009324	0.0867	1.952
CYP4F11	206153_at	1.0791	115	0.003108	0.1141	1.4053
NR2F2	229092_at	1.0777	116	0.0006216	0.08198	1.3708
LIMD2	218600_at	1.0731	117	0.001554	0.1014	1.5658
AKAP6	217669_s_at	1.0721	118	0.001554	0.1014	1.2803
GADD45GIP1	225495_x_at	1.0705	119	0.0003108	0.07173	1.2829
LILRB4	210152_at	1.0689	120	0.002176	0.1073	1.2383
LYL1	210044_s_at	1.0671	121	0.001865	0.1043	1.3297
PAX3	231666_at	1.0641	122	0.002486	0.1089	1.2659
GUCY1A2	242342_at	1.064	123	0.003419	0.1181	1.2075
ANKRD2	221232_s_at	1.0629	124	0.001243	0.09507	1.3197
PDIA5	203857_s_at	1.059	125	0.002486	0.1089	1.4642
HLA-DOA	226878_at	1.0575	126	0.001554	0.1014	1.672
ESPN	234281_at	1.057	127	0.002176	0.1073	1.9585
CLK3	238072_at	1.0569	128	0.0006216	0.08198	1.3383
USE1	221706_s_at	1.0559	129	0.002797	0.1126	1.3419
RPL4	211710_x_at	1.0497	130	0.003108	0.1141	1.1454
RFPL2	207227_x_at	1.0473	131	0.0009324	0.0867	1.3008
ARNT2	202986_at	1.0455	132	0.0003108	0.07173	1.1687
CDX1	206430_at	1.0453	133	0.001554	0.1014	1.2712
MID1IP1	218251_at	1.0447	134	0.001554	0.1014	1.654
CCDC40	239254_at	1.0436	135	0.002797	0.1126	1.2232
CPNE7	219707_at	1.043	136	0.001243	0.09507	1.3022
CCNL2	232274_at	1.0409	137	0.001243	0.09507	1.3391
CCDC94	204335_at	1.0401	138	0.0009324	0.0867	1.4143
EDF1	209059_s_at	1.039	139	0.00404	0.1192	1.1932
GDF10	206159_at	1.0383	140	0.002486	0.1089	1.2596
ATXN3L	216539_at	1.0379	141	0.001243	0.09507	1.2475
GPRC5A	235563_at	1.037	142	0.0009324	0.0867	1.2553
GNA15	205349_at	1.0357	143	0.003108	0.1141	1.6005
RFX1	226786_at	1.0357	144	0.002176	0.1073	1.3427
PARD6A	205245_at	1.0353	145	0.001243	0.09507	1.332
CSF1	211839_s_at	1.0351	146	0.002176	0.1073	1.2618
UXS1	225583_at	1.0347	147	0.001243	0.09507	1.5698
BRD4	240360_at	1.0326	148	0.00404	0.1192	1.2785
KRT18	201596_x_at	1.0322	149	0.002486	0.1089	1.296
SLC15A1	211349_at	1.0307	150	0.001865	0.1043	1.201
CYP1A1	205749_at	1.0302	151	0.001865	0.1043	1.1418
MIR1204	222087_at	1.029	152	0.003108	0.1141	1.8742
MAGEB1	207534_at	1.0278	153	0.002176	0.1073	1.2611
KRT20	213953_at	1.0261	154	0.002176	0.1073	1.1827
B3GNT3	204856_at	1.0254	155	0.002797	0.1126	1.2043
FGF3	214571_at	1.0251	156	0.002176	0.1073	1.2446
TACC3	218308_at	1.0244	157	0.003419	0.1181	1.8655
UBXN1	210623_at	1.0217	158	0.001865	0.1043	1.2283
ADAM5P	217003_s_at	1.0197	159	0.002176	0.1073	1.1995
TBXA2R	336_at	1.0191	160	0.002797	0.1126	1.5346
IL20RA	222829_s_at	1.0189	161	0.002797	0.1126	1.2137
PDCD1	207634_at	1.0186	162	0.002486	0.1089	1.3992
CENPO	226118_at	1.0167	163	0.002176	0.1073	1.5639
ADRBK1	38447_at	1.0157	164	0.0009324	0.0867	1.4631
LMF2	31837_at	1.0135	165	0.002486	0.1089	1.1616
GPR88	220313_at	1.0131	166	0.001554	0.1014	1.1913
ADCY3	209321_s_at	1.0122	167	0.001243	0.09507	1.4586
LOC284244	214162_at	1.0118	168	0.00404	0.1192	1.2667
FKBP6	206763_at	1.0112	169	0.00373	0.1192	1.2632
PFKL	211065_x_at	1.011	170	0.001554	0.1014	1.16
CCDC64	228320_x_at	1.01	172	0.002176	0.1073	1.7529
LMNB2	216952_s_at	1.0084	173	0.0009324	0.0867	1.3568
PYY	211253_x_at	1.0067	174	0.00373	0.1192	1.2152
CLPB	224510_s_at	1.0053	175	0.0009324	0.0867	1.3478
RBM47	229440_at	1.0046	176	0.003108	0.1141	1.3296
PRRG4	238513_at	1.0034	177	0.003108	0.1141	1.4913
BST1	205715_at	1.0023	178	0.0009324	0.0867	1.1376
SERPINA7	206386_at	0.9993	179	0.002176	0.1073	1.1228
ICOS	210439_at	0.9978	180	0.00373	0.1192	2.0859
USP36	227093_at	0.9968	181	0.0003108	0.07173	1.8693
HTR5A	221362_at	0.996	182	0.001243	0.09507	1.2411
ITM2A	202747_s_at	0.9947	183	0.002176	0.1073	1.7762
SPRY1	230212_at	0.9938	184	0.004662	0.1285	2.5022
NR1I2	207203_s_at	0.9916	185	0.004662	0.1285	1.2197
FBRS	242217_s_at	0.9899	186	0.002486	0.1089	1.2252
PDZRN3	238165_at	0.9897	187	0.002797	0.1126	1.2172
CCNE1	242105_at	0.9869	188	0.003108	0.1141	2.2869
FSD1	219170_at	0.9858	189	0.003108	0.1141	1.2877
DTX2	215732_s_at	0.984	190	0.003108	0.1141	1.3941
HGC6.3	211111_at	0.9832	191	0.00373	0.1192	1.1836
C1QL1	214346_at	0.9824	192	0.00404	0.1192	1.1573
HOXD9	205605_at	0.9821	193	0.00404	0.1192	1.1854
SCNN1A	217264_s_at	0.9811	194	0.002797	0.1126	1.2033
CDK5RAP2	243153_at	0.981	195	0.004351	0.1241	1.2477
TM4SF5	206242_at	0.9805	196	0.002486	0.1089	1.2603
RPL8	200936_at	0.9799	197	0.00404	0.1192	1.1011
SHMT2	214437_s_at	0.9797	198	0.0009324	0.0867	1.5858
CHAC1	219270_at	0.9782	200	0.002176	0.1073	1.2186
KLF13	225390_s_at	0.978	201	0.003108	0.1141	1.3877
PPP2R1A	200695_at	0.976	202	0.00373	0.1192	1.2463
OR7A17	208509_s_at	0.973	203	0.00373	0.1192	1.3091
SRM	201516_at	0.9723	204	0.002486	0.1089	1.3561
EIF3C	236700_at	0.9721	205	0.00404	0.1192	1.2533
SLC17A2	207097_s_at	0.9699	206	0.00404	0.1192	1.1347
CNN1	203951_at	0.9698	207	0.003419	0.1181	1.2449
LOC441666	216469_at	0.9687	208	0.001865	0.1043	1.4797
ABO	216929_x_at	0.9686	209	0.002176	0.1073	1.186
MRPL12	229165_at	0.965	210	0.0006216	0.08198	1.3494
RAD54L	204558_at	0.9647	211	0.0009324	0.0867	1.4297
HLA-DRA	210982_s_at	0.9644	212	0.00404	0.1192	2.5181
OSGIN1	219475_at	0.964	213	0.00404	0.1192	1.2327
TRIM29	211002_s_at	0.9618	214	0.002486	0.1089	1.2643
TBX4	220634_at	0.9603	215	0.002486	0.1089	1.2191
FOXL1	243409_at	0.96	216	0.003419	0.1181	1.2611
P2RX1	210401_at	0.9597	217	0.002176	0.1073	1.2307
SLC19A1	229639_s_at	0.9586	218	0.0009324	0.0867	1.4771
RBFOX1	235070_at	0.9576	219	0.0006216	0.08198	1.2159
EHMT1	225461_at	0.9574	220	0.001554	0.1014	1.2788
PA2G4	214794_at	0.956	221	0.00404	0.1192	1.2223
COL6A3	201438_at	0.9549	222	0.002176	0.1073	1.4518
WIF1	204712_at	0.9548	223	0.004973	0.1317	1.3382
DCLK1	230962_at	0.9531	224	0.00373	0.1192	1.1766
CSF3R	203591_s_at	0.9518	225	0.004351	0.1241	1.3572
IL13	207844_at	0.9513	226	0.005594	0.1372	1.2194
MIR3917	217714_x_at	0.9512	227	0.004351	0.1241	1.1955
MYF5	207424_at	0.9508	228	0.0009324	0.0867	1.1658
DGCR6	208024_s_at	0.9507	229	0.002797	0.1126	1.265
GIF	207033_at	0.9502	230	0.001865	0.1043	1.2618
GNB1L	223564_s_at	0.949	231	0.005594	0.1372	1.2421
LOC100131392	221154_at	0.9486	232	0.002797	0.1126	1.1511
CATSPERG	234353_at	0.9482	233	0.00404	0.1192	1.2364
PBK	219148_at	0.9477	234	0.004662	0.1285	1.5127
PKDREJ	220548_at	0.9458	235	0.006216	0.1445	1.1755
AMFR	202204_s_at	0.9452	236	0.004973	0.1317	1.2653
MFGE8	210605_s_at	0.9448	237	0.00373	0.1192	1.6769
GPR162	205056_s_at	0.943	238	0.002797	0.1126	1.178
SLC6A1	205152_at	0.9404	239	0.004973	0.1317	1.1848
ADRBK2	228771_at	0.9401	240	0.002486	0.1089	1.5054
FAM108B1	228872_at	0.9388	241	0.004662	0.1285	1.4267
AIF1	215051_x_at	0.9386	242	0.00404	0.1192	2.0438
PNMA2	209598_at	0.9384	243	0.003108	0.1141	1.2169
MYB	215152_at	0.9376	244	0.003419	0.1181	2.084
TOP2A	237469_at	0.9373	245	0.00404	0.1192	3.4747
CCR4	208376_at	0.9371	246	0.003419	0.1181	2.0074
SLC25A6	212826_s_at	0.9357	247	0.004351	0.1241	1.1914
GEMIN7	222821_s_at	0.9356	248	0.004351	0.1241	1.2278
PXDC1	212923_s_at	0.9352	249	0.004973	0.1317	1.2061
MYH6	214468_at	0.9332	250	0.005284	0.1352	1.2161
MSX1	228473_at	0.9326	251	0.001865	0.1043	1.26
SLC13A3	230687_at	0.9324	252	0.00404	0.1192	1.1351
CDC37	209953_s_at	0.9299	253	0.004662	0.1285	1.3827
SERPINA3	202376_at	0.9299	254	0.00404	0.1192	1.2458
CNN2	201605_x_at	0.9295	255	0.004351	0.1241	1.2425
FMO3	40665_at	0.9275	256	0.00373	0.1192	1.2835
EEF2	204102_s_at	0.9253	257	0.002486	0.1089	1.1396
ATXN7	243259_at	0.924	260	0.00373	0.1192	1.2966
PHOX2B	207009_at	0.9238	261	0.002797	0.1126	1.1766
MGAT4B	224598_at	0.9225	262	0.005284	0.1352	1.3074
CWH43	220724_at	0.922	263	0.006527	0.1462	1.2196
SEC14L2	240024_at	0.9212	264	0.00373	0.1192	1.4728
ZNF592	227507_at	0.9194	265	0.002797	0.1126	1.2472
TRPC4	224220_x_at	0.9186	266	0.001865	0.1043	1.1755
ACOT1	202982_s_at	0.918	267	0.004662	0.1285	1.2194
RPS6KB1	226660_at	0.9169	268	0.003108	0.1141	1.2664
ADAMTS13	223844_at	0.9169	269	0.004662	0.1285	1.2145
CD7	214551_s_at	0.9165	270	0.004662	0.1285	1.6204
HNF4A	230914_at	0.9141	271	0.00373	0.1192	1.1812
CNTLN	241696_at	0.9138	272	0.005284	0.1352	1.2451
NDST4	208334_at	0.9123	273	0.007148	0.1493	1.1649
PNPLA6	203718_at	0.9118	275	0.006838	0.1475	1.204
POLDIP3	243411_at	0.9099	276	0.005594	0.1372	1.3296
TWF2	202009_at	0.9091	277	0.003108	0.1141	1.2327
CFHR5	208088_s_at	0.9088	278	0.006527	0.1462	1.24
EDAR	220048_at	0.9075	281	0.006216	0.1445	1.3232
RBFOX2	216215_s_at	0.9073	282	0.003419	0.1181	1.3649
PHEX	239229_at	0.9058	283	0.00404	0.1192	2.061
PON3	213695_at	0.9047	286	0.001865	0.1043	1.169
GRIK2	215655_at	0.9041	287	0.005594	0.1372	1.2133
C17orf48	223401_at	0.9041	288	0.006216	0.1445	1.5007
R3HDM4	55705_at	0.9036	289	0.005284	0.1352	1.3674
ZNF335	78330_at	0.9035	290	0.006838	0.1475	1.5271
TBXAS1	236345_at	0.9024	291	0.007148	0.1493	1.3498
ZBTB48	205025_at	0.9019	292	0.006216	0.1445	1.4256
MCHR1	230498_at	0.9018	293	0.005594	0.1372	1.2567
PRAME	204086_at	0.9011	294	0.004662	0.1285	1.2288
MED8	213696_s_at	0.9005	295	0.003419	0.1181	1.3126
MMP7	204259_at	0.9002	296	0.002176	0.1073	1.1748
SMOX	217074_at	0.8996	297	0.003419	0.1181	1.3654
AKT2	236664_at	0.8991	298	0.005594	0.1372	1.3288
KRT6A	214580_x_at	0.899	299	0.005284	0.1352	1.1826
ASCL2	229215_at	0.8975	300	0.003419	0.1181	1.3546
OTUB1	38710_at	0.8949	302	0.006527	0.1462	1.3654
MRC1	204438_at	0.8948	303	0.00404	0.1192	1.2301
RAB9BP1	208245_at	0.8935	305	0.004662	0.1285	1.3454
PEG3	209243_s_at	0.8924	306	0.006216	0.1445	1.2696
AKAP8L	240554_at	0.8915	307	0.007148	0.1493	1.2535
ETV4	211603_s_at	0.8911	308	0.004973	0.1317	1.2162
GCKR	206867_at	0.8889	309	0.003419	0.1181	1.1514
CSPG5	39966_at	0.888	310	0.004351	0.1241	1.2179
IL23A	234865_at	0.8877	311	0.00404	0.1192	1.2228
FAM198B	223204_at	0.8873	312	0.006216	0.1445	1.2013
LPPR4	213496_at	0.8855	315	0.004351	0.1241	1.1492
DHRS9	224009_x_at	0.8851	316	0.0009324	0.0867	1.192
MLNR	221365_at	0.8848	317	0.003419	0.1181	1.3299
ARHGDIA	213606_s_at	0.8844	319	0.00404	0.1192	1.39
CHMP7	212313_at	0.8836	320	0.006527	0.1462	1.4306
HMGCS2	240110_at	0.8836	321	0.006216	0.1445	1.1126
TFDP3	207385_at	0.8832	323	0.003419	0.1181	1.1783
BTBD2	207722_s_at	0.883	324	0.002797	0.1126	1.3731
BSG	208677_s_at	0.8824	325	0.004351	0.1241	1.3327
SCGN	205697_at	0.8806	326	0.00404	0.1192	1.158
NAT9	204382_at	0.8804	327	0.005594	0.1372	1.2376
PPP1R7	213465_s_at	0.8799	328	0.006838	0.1475	1.3831
DDAH1	243711_at	0.8767	330	0.005905	0.1406	1.2569
OR2J2	216818_s_at	0.876	331	0.004351	0.1241	1.2009
CLN6	222539_at	0.8746	332	0.005284	0.1352	1.3338
STMN3	222557_at	0.8746	333	0.006527	0.1462	1.3154
MYCNOS	216188_at	0.8742	334	0.006527	0.1462	1.2588
GDNF	230090_at	0.8731	335	0.003419	0.1181	1.1968
NRXN3	229649_at	0.8723	336	0.005905	0.1406	1.2132
CCNJL	219227_at	0.8708	337	0.003108	0.1141	1.1757
BCAT1	226517_at	0.8707	338	0.00404	0.1192	3.7141
GPR85	234303_s_at	0.8696	339	0.003419	0.1181	1.1834
DKKL1	220284_at	0.8683	340	0.006527	0.1462	1.2551
KRT15	204734_at	0.8683	341	0.006838	0.1475	1.213
GATA4	243692_at	0.867	342	0.005284	0.1352	1.1507
HRH1	205580_s_at	0.8662	344	0.00404	0.1192	1.1649
VAV2	226063_at	0.8658	345	0.002176	0.1073	1.1995
EFNA3	210132_at	0.8646	346	0.00404	0.1192	1.2264
AURKAIP1	228800_x_at	0.8636	347	0.005594	0.1372	1.3874
DLGAP1	235527_at	0.8623	348	0.006216	0.1445	1.277
FAM134B	218532_s_at	0.8621	350	0.006838	0.1475	1.7984
FKBP5	224856_at	0.8617	352	0.005905	0.1406	1.8418
C16orf45	212736_at	0.8615	353	0.005594	0.1372	1.497
ASAP1-IT1	220694_at	0.8612	355	0.005284	0.1352	1.6268
EHD2	45297_at	0.86	356	0.0009324	0.0867	1.2525
MECP2	241924_at	0.8589	357	0.006216	0.1445	1.4147
MYO1E	203072_at	0.8573	359	0.006838	0.1475	1.2328
JAG1	231183_s_at	0.8535	361	0.001554	0.1014	2.0002
SRGAP3	232869_at	0.8534	362	0.0003108	0.07173	1.2567
EIF3A	200597_at	0.8531	363	0.002797	0.1126	1.3818
CORO2B	209789_at	0.8521	365	0.007148	0.1493	1.2505
HAO1	220224_at	0.852	366	0.006527	0.1462	1.2452
CHAF1A	229808_at	0.8502	367	0.006527	0.1462	1.3576
RALY	201271_s_at	0.8502	368	0.006527	0.1462	1.2415
ALOXE3	222383_s_at	0.8484	372	0.006527	0.1462	1.2621
MEOX1	205619_s_at	0.8474	374	0.007148	0.1493	1.9779
CD4	216424_at	0.8471	375	0.006527	0.1462	1.2885
RS1	216937_s_at	0.8467	376	0.006838	0.1475	1.2789
LGALS2	208450_at	0.8456	377	0.007148	0.1493	1.49
PIK3CA	235980_at	0.8455	378	0.005905	0.1406	1.1449
ADTRP	229070_at	0.8452	379	0.003108	0.1141	1.1975
MAPK10	237413_at	0.8441	380	0.003108	0.1141	1.1572
NFRKB	237210_at	0.8421	384	0.005905	0.1406	1.3413
SIRPA	202897_at	0.8401	387	0.007148	0.1493	1.2055
NYX	234496_x_at	0.8357	393	0.004662	0.1285	1.2242
GUCA2B	207502_at	0.8325	399	0.006838	0.1475	1.2098
AAK1	238100_at	0.8322	400	0.005594	0.1372	1.2225
CDKN2B	236313_at	0.8313	403	0.006838	0.1475	1.2109
PSMD8	200820_at	0.8306	407	0.007148	0.1493	1.2759
TNNT2	215389_s_at	0.8289	410	0.005284	0.1352	1.1563
INPP5K	202782_s_at	0.8269	412	0.007148	0.1493	1.2989
HMHA1	212873_at	0.8269	413	0.007148	0.1493	1.1395
NTRK2	236095_at	0.8266	414	0.006216	0.1445	1.223
PNPLA3	233030_at	0.8261	415	0.004973	0.1317	1.2792
FAM176B	229998_x_at	0.8229	427	0.007148	0.1493	1.2334
LGR5	213880_at	0.8229	429	0.004973	0.1317	1.1369
LRRC49	219338_s_at	0.8218	430	0.005594	0.1372	1.1279
CHST15	244874_at	0.8217	431	0.006838	0.1475	1.2886
JUP	212236_x_at	0.8215	432	0.003419	0.1181	1.208
OR1A1	221388_at	0.8208	434	0.004662	0.1285	1.1556
SOX14	208574_at	0.8207	435	0.001865	0.1043	1.2838
PPP4C	208932_at	0.8189	439	0.005594	0.1372	1.3227
LRRC61	218907_s_at	0.8183	442	0.004973	0.1317	1.3211
LINC00312	240306_at	0.8172	444	0.007148	0.1493	1.4928
RANBP9	243108_at	0.8144	446	0.006216	0.1445	1.2622
MICALL1	55081_at	0.8136	448	0.005284	0.1352	1.3435
DNAJB12	214338_at	0.8124	449	0.006838	0.1475	1.2967
SPIB	232739_at	0.8114	451	0.005284	0.1352	1.2771
FGF4	206783_at	0.8114	452	0.006838	0.1475	1.2259
C16orf59	219556_at	0.8107	453	0.004973	0.1317	1.2029
TSSK2	217275_at	0.8103	455	0.005905	0.1406	1.1851
PFDN6	242048_at	0.8061	469	0.007148	0.1493	1.2493
PTGER1	231201_at	0.8039	476	0.005594	0.1372	1.107
KL	205978_at	0.7996	486	0.007148	0.1493	1.1271
KHSRP	227555_s_at	0.7978	489	0.003419	0.1181	1.2341
SART1	231998_at	0.7947	494	0.005905	0.1406	1.1888
HIST1H4G	208551_at	0.7939	495	0.006527	0.1462	1.2163
CSF3	207442_at	0.7837	526	0.004351	0.1241	1.1928
ECE1	201750_s_at	0.7817	530	0.007148	0.1493	1.4194
AMELX	208410_x_at	0.7807	534	0.004973	0.1317	1.1023
AKAP5	230846_at	0.7793	535	0.005594	0.1372	2.1278
E2F8	219990_at	0.7759	542	0.003108	0.1141	1.4676
HRH3	221663_x_at	0.7727	555	0.001243	0.09507	1.0914
ACTR3B	218868_at	0.7666	574	0.006527	0.1462	1.2486
PPP2R4	216105_x_at	0.7654	578	0.006838	0.1475	1.1347
CCR3	208304_at	0.7616	589	0.002176	0.1073	1.2971
MCM5	216237_s_at	0.7582	603	0.003108	0.1141	1.5265
NKX6-1	221366_at	0.7555	614	0.006838	0.1475	1.1286
UGT2A1	207958_at	0.7546	619	0.005284	0.1352	1.2275
NR1H4	243800_at	0.7533	621	0.005594	0.1372	1.1772
POLR2E	217854_s_at	0.7512	627	0.004351	0.1241	1.3702
BEST2	207432_at	0.7508	628	0.001865	0.1043	1.2365
HDHD3	221256_s_at	0.7338	678	0.006838	0.1475	1.2031
SFSWAP	240078_at	0.7262	709	0.00404	0.1192	1.2359
BMP15	221332_at	0.7255	713	0.00404	0.1192	1.2145
PTPN13	243792_x_at	0.7114	762	0.003419	0.1181	1.263
TEX11	234296_s_at	0.7109	765	0.002176	0.1073	1.2166
CXCL13	205242_at	0.7096	772	0.002797	0.1126	2.0253
DNAJA3	205963_s_at	-0.7026	12496	0.006838	0.1475	-1.3327
CA11	209726_at	-0.7067	12507	0.007148	0.1493	-1.5954
LOC100506060	237464_at	-0.7397	12572	0.00373	0.1192	-1.3067
SAP30	213963_s_at	-0.7529	12600	0.007148	0.1493	-1.2844
DNAJB14	226399_at	-0.7533	12602	0.00404	0.1192	-1.4024
C1orf56	230468_s_at	-0.7572	12609	0.006216	0.1445	-1.3958
CUTC	218970_s_at	-0.767	12631	0.005284	0.1352	-1.2251
MSN	200600_at	-0.7682	12632	0.004973	0.1317	-1.2308
SAR1A	210790_s_at	-0.7685	12633	0.006527	0.1462	-1.2319
TBKBP1	205424_at	-0.7733	12638	0.004973	0.1317	-1.4075
ZBTB11	242433_at	-0.7887	12662	0.006838	0.1475	-1.3935
WWP2	210200_at	-0.8035	12679	0.006838	0.1475	-1.2622
BCL10	205263_at	-0.8137	12690	0.005284	0.1352	-1.5731
RPL7	239493_at	-0.8186	12696	0.002486	0.1089	-1.0672
HNRNPA3	211933_s_at	-0.821	12697	0.00404	0.1192	-1.1585
RCAN1	215254_at	-0.8229	12701	0.00373	0.1192	-1.8819
GGNBP2	233937_at	-0.8231	12702	0.005284	0.1352	-1.2297
TMED10	238886_at	-0.827	12704	0.001865	0.1043	-1.4075
UEVLD	220775_s_at	-0.8363	12712	0.00373	0.1192	-1.5562
C17orf101	64438_at	-0.8429	12719	0.006527	0.1462	-1.3705
AP5M1	222531_s_at	-0.8456	12722	0.006838	0.1475	-1.3615
TRIM3	213885_at	-0.8459	12723	0.005905	0.1406	-1.2204
DSTNP2	211325_x_at	-0.8463	12724	0.0009325	0.0867	-1.2528
RP2	205191_at	-0.8496	12725	0.005905	0.1406	-1.4911
PIGF	205078_at	-0.8521	12728	0.004973	0.1317	-1.3481
VPS26A	243316_x_at	-0.8539	12730	0.006527	0.1462	-1.4133
MICB	206247_at	-0.8585	12731	0.007148	0.1493	-1.622
SMAP1	218137_s_at	-0.8588	12733	0.00404	0.1192	-1.2642
RPL27	200025_s_at	-0.8594	12734	0.005905	0.1406	-1.1147
CYP3A5	243015_at	-0.863	12735	0.005594	0.1372	-1.367
UBE2G1	226005_at	-0.8641	12736	0.005905	0.1406	-1.3074
TMA16	218513_at	-0.8647	12737	0.005905	0.1406	-1.6161
DPY19L1	215433_at	-0.8661	12739	0.00404	0.1192	-1.9074
GNAZ	204993_at	-0.8741	12742	0.003108	0.1141	-1.4217
TPP1	214196_s_at	-0.8765	12743	0.00404	0.1192	-1.4228
ADAM8	205180_s_at	-0.8771	12744	0.00404	0.1192	-1.3077
VPS4B	218171_at	-0.8774	12745	0.006216	0.1445	-1.3531
WDR44	235485_at	-0.8795	12746	0.005594	0.1372	-1.2969
HERC5	219863_at	-0.8798	12747	0.004351	0.1241	-1.9733
PPID	228469_at	-0.8815	12748	0.005284	0.1352	-1.2824
LTN1	233819_s_at	-0.8846	12751	0.005905	0.1406	-1.3471
KIF1B	228657_at	-0.8909	12753	0.004662	0.1285	-1.2349
PDE4DIP	232509_at	-0.8921	12754	0.00404	0.1192	-1.4221
PPP2R2B	213849_s_at	-0.894	12756	0.006838	0.1475	-1.9443
FYCO1	218204_s_at	-0.8949	12757	0.004973	0.1317	-1.3311
PDS5B	242302_at	-0.8955	12758	0.001243	0.09507	-1.4323
BCL2L13	226798_at	-0.9	12759	0.005284	0.1352	-1.434
KLRF1	220646_s_at	-0.9015	12760	0.004351	0.1241	-4.9476
VPS13C	235023_at	-0.9027	12761	0.006838	0.1475	-1.3402
B3GAT1	219521_at	-0.9029	12762	0.006527	0.1462	-2.1587
ZNF358	226260_x_at	-0.9047	12763	0.003108	0.1141	-1.2506
ADCY7	203741_s_at	-0.9049	12764	0.006838	0.1475	-1.4457
FAM65A	45749_at	-0.9054	12765	0.002486	0.1089	-1.2839
UBP1	218082_s_at	-0.9056	12766	0.004351	0.1241	-1.2424
MCTP2	243109_at	-0.9057	12767	0.006527	0.1462	-1.9686
KDM2A	208989_s_at	-0.9059	12768	0.005594	0.1372	-1.3309
TAF7	201023_at	-0.9073	12769	0.001865	0.1043	-1.3675
FAM3C	240062_at	-0.9075	12770	0.001243	0.09507	-1.6633
LPAL2	210909_x_at	-0.9117	12771	0.005905	0.1406	-2.0607
PPP2R5E	229322_at	-0.9132	12772	0.002797	0.1126	-1.3329
CX3CR1	205898_at	-0.9172	12773	0.005905	0.1406	-5.8299
CDK8	204831_at	-0.9187	12774	0.004973	0.1317	-1.3357
RAP1GAP2	213280_at	-0.9187	12775	0.004973	0.1317	-1.603
CHSY1	203044_at	-0.9212	12776	0.005905	0.1406	-1.6708
IFNGR1	242903_at	-0.9212	12777	0.001554	0.1014	-1.7701
DDR1	210749_x_at	-0.9248	12779	0.002797	0.1126	-1.2692
TMED9	208757_at	-0.9255	12780	0.001243	0.09507	-1.3187
PXN	211823_s_at	-0.9265	12781	0.004662	0.1285	-1.3009
SRP9	201273_s_at	-0.9278	12782	0.001243	0.09507	-1.3765
RCOR3	241433_at	-0.9298	12783	0.00404	0.1192	-1.3502
FLJ11292	220828_s_at	-0.93	12784	0.004973	0.1317	-1.204
HIPK1	212293_at	-0.9311	12785	0.00404	0.1192	-1.3468
CTAGE5	235790_at	-0.933	12786	0.005594	0.1372	-1.2702
CASP8	213373_s_at	-0.9334	12787	0.003108	0.1141	-1.5232
MED4	222438_at	-0.9381	12788	0.006527	0.1462	-1.4327
NKG7	213915_at	-0.9405	12789	0.00373	0.1192	-1.5884
PAK6	219461_at	-0.9418	12790	0.00373	0.1192	-1.697
FBXO9	238472_at	-0.9448	12791	0.001865	0.1043	-1.3228
RAP1A	228548_at	-0.9502	12793	0.00404	0.1192	-1.3669
FUBP3	239193_at	-0.9538	12794	0.00373	0.1192	-1.4808
DCUN1D1	240781_x_at	-0.9546	12795	0.003419	0.1181	-1.2839
KLRG1	210288_at	-0.9548	12796	0.00404	0.1192	-2.5442
EPS15	217887_s_at	-0.9554	12797	0.00373	0.1192	-1.3043
RBM26	229433_at	-0.9556	12798	0.001865	0.1043	-1.4086
DSTN	230933_at	-0.9564	12799	0.002486	0.1089	-1.5771
UBQLN2	215884_s_at	-0.957	12800	0.002486	0.1089	-1.5065
MAN1A1	221760_at	-0.9571	12801	0.00404	0.1192	-2.1058
MGEA5	235868_at	-0.9597	12802	0.004662	0.1285	-1.2435
SLC35G2	219569_s_at	-0.9607	12803	0.004973	0.1317	-2.0201
PRICKLE4	223516_s_at	-0.9609	12804	0.001865	0.1043	-1.3859
SOX13	38918_at	-0.9633	12805	0.005594	0.1372	-2.2081
SETBP1	227478_at	-0.9643	12806	0.00373	0.1192	-2.2191
LOC100509751	228019_s_at	-0.9648	12807	0.002486	0.1089	-1.6933
BICD2	213154_s_at	-0.9685	12808	0.005594	0.1372	-1.5019
HUS1	217618_x_at	-0.9728	12809	0.002486	0.1089	-1.3909
FAM8A1	203420_at	-0.9731	12810	0.004973	0.1317	-1.4963
EEF1B2	200705_s_at	-0.9744	12811	0.001554	0.1014	-1.1756
RAP2B	238622_at	-0.9754	12812	0.007148	0.1493	-1.2612
FAM18B1	218446_s_at	-0.9766	12813	0.001865	0.1043	-1.4417
PRPF38B	230270_at	-0.977	12814	0.00373	0.1192	-1.2534
CALR	214316_x_at	-0.9771	12815	0.003419	0.1181	-1.2227
NONO	210470_x_at	-0.9772	12816	0.002797	0.1126	-1.1576
DZANK1	219951_s_at	-0.9801	12817	0.00404	0.1192	-1.5514
GZMH	210321_at	-0.9823	12818	0.00373	0.1192	-2.4241
PTCH1	209816_at	-0.9827	12819	0.003108	0.1141	-5.1609
ROCK1	235854_x_at	-0.9852	12820	0.00373	0.1192	-1.251
SNX24	239739_at	-0.9861	12821	0.00373	0.1192	-1.8719
TM7SF3	226478_at	-0.9943	12822	0.001554	0.1014	-1.3436
TGFBR3	226625_at	-0.9961	12823	0.003108	0.1141	-1.7999
CLCF1	219500_at	-0.9969	12824	0.003108	0.1141	-1.7058
XPNPEP2	216910_at	-0.9975	12825	0.006527	0.1462	-1.621
ZNF562	219163_at	-1.0021	12826	0.002486	0.1089	-1.359
MAPK1	229847_at	-1.0021	12827	0.007148	0.1493	-1.2513
ABI1	209028_s_at	-1.0074	12828	0.003419	0.1181	-1.2485
SEC22B	209207_s_at	-1.0085	12829	0.003108	0.1141	-1.1817
CCL5	204655_at	-1.009	12830	0.00373	0.1192	-1.1487
UFM1	242669_at	-1.0119	12831	0.001554	0.1014	-1.347
SESN1	218346_s_at	-1.0119	12832	0.002176	0.1073	-2.314
ARF6	224788_at	-1.0124	12833	0.002176	0.1073	-1.2949
MAF	209348_s_at	-1.0125	12834	0.002797	0.1126	-2.0716
SRSF11	236948_x_at	-1.0158	12835	0.003419	0.1181	-1.4789
RAB11FIP5	210879_s_at	-1.0158	12836	0.003108	0.1141	-1.8307
FAM49A	230276_at	-1.0164	12837	0.001865	0.1043	-2.3099
CD164	208654_s_at	-1.0194	12838	0.001865	0.1043	-1.3125
EIF4E	242674_at	-1.0221	12839	0.002486	0.1089	-1.3652
DICER1	216281_at	-1.0285	12840	0.002486	0.1089	-1.2502
CAMK2B	34846_at	-1.0289	12841	0.001865	0.1043	-1.1364
RFC5	213734_at	-1.0312	12842	0.002797	0.1126	-1.2716
RPS27A	244624_at	-1.0319	12843	0.002797	0.1126	-1.1217
RPS6	211690_at	-1.0334	12844	0.001243	0.09507	-1.0821
PPP3CA	202457_s_at	-1.0337	12845	0.002176	0.1073	-1.8039
TOMM70A	201519_at	-1.0354	12846	0.0003108	0.07173	-1.3367
ARL5A	243176_at	-1.0387	12847	0.001243	0.09507	-1.5866
VAV3	224221_s_at	-1.0424	12848	0.002797	0.1126	-2.187
HNRNPU	235603_at	-1.0436	12849	0.0009325	0.0867	-1.2573
ANKRD49	219069_at	-1.0451	12850	0.002486	0.1089	-1.5034
CRBN	222533_at	-1.0508	12851	0.001865	0.1043	-1.2858
PSMD7	201705_at	-1.0548	12852	0.002486	0.1089	-1.2665
RHOC	235742_at	-1.0559	12853	0.003108	0.1141	-1.7934
VPS13A	231585_at	-1.0576	12854	0.0006216	0.08198	-1.4501
PPP1R11	201500_s_at	-1.0625	12855	0.002797	0.1126	-1.2753
GOLGA8IP	213737_x_at	-1.0709	12856	0.002486	0.1089	-1.752
TDRD7	213361_at	-1.0745	12857	0.0003108	0.07173	-1.6619
PCNP	237577_at	-1.0766	12858	0.003108	0.1141	-1.4412
OTUD3	213216_at	-1.0795	12859	0.001554	0.1014	-1.3159
SLC4A4	211494_s_at	-1.0845	12860	0.001865	0.1043	-3.5152
ZEB2	235593_at	-1.0848	12861	0.0006216	0.08198	-2.4852
GALNT10	230906_at	-1.0852	12862	0.005594	0.1372	-1.8054
TTC38	218272_at	-1.0917	12863	0.002486	0.1089	-2.0559
ENPP4	204161_s_at	-1.0943	12864	0.001865	0.1043	-2.1683
PANK3	221751_at	-1.0948	12865	0.0006216	0.08198	-1.6069
RAB9A	221808_at	-1.0957	12866	0.001243	0.09507	-1.4902
SLTM	217828_at	-1.0985	12867	0.002486	0.1089	-1.2656
KDM3B	210878_s_at	-1.1015	12868	0.002176	0.1073	-1.191
KLRD1	210606_x_at	-1.103	12869	0.002486	0.1089	-3.2576
PRSS23	229441_at	-1.1073	12870	0.002486	0.1089	-4.6908
RAB6A	210406_s_at	-1.1114	12871	0.0003108	0.07173	-1.2912
SSX2IP	210871_x_at	-1.1155	12872	0.001865	0.1043	-1.7475
ERBB2IP	232896_at	-1.1207	12873	0.0009325	0.0867	-1.4399
EFHD2	222483_at	-1.135	12874	0.001554	0.1014	-2.2398
YTHDF2	222430_s_at	-1.1362	12875	0.002486	0.1089	-1.1723
GATAD2A	238324_at	-1.1395	12876	0.0006216	0.08198	-1.2893
YWHAZ	214848_at	-1.1416	12877	0.001865	0.1043	-1.2776
SPRYD7	230151_at	-1.1444	12878	0.0006216	0.08198	-1.6958
C14orf169	219526_at	-1.1472	12879	0.001243	0.09507	-1.3764
DMTF1	203301_s_at	-1.1502	12880	0.0003108	0.07173	-1.2465
PSTPIP2	219938_s_at	-1.1531	12881	0.0003108	0.07173	-3.3844
KLRAP1	207229_at	-1.1575	12882	0.0001	0	-2.9092
MAP4K5	211081_s_at	-1.1676	12883	0.003108	0.1141	-1.5815
RNF5	216018_at	-1.1707	12884	0.0006216	0.08198	-1.4264
ELF4	31845_at	-1.1764	12885	0.0001	0	-1.4442
FGR	208438_s_at	-1.1813	12886	0.001554	0.1014	-3.8525
XBP1	242021_at	-1.1825	12887	0.001554	0.1014	-1.9028
GNPTAB	240106_at	-1.1841	12888	0.0003108	0.07173	-1.9914
S1PR5	233743_x_at	-1.1848	12889	0.0006216	0.08198	-1.6397
KIAA0494	229524_at	-1.1918	12890	0.0009325	0.0867	-1.3387
ARAP2	242402_x_at	-1.199	12891	0.0006216	0.08198	-1.3739
ARHGEF12	234544_at	-1.21	12892	0.0006216	0.08198	-2.1042
AGL	203566_s_at	-1.2146	12893	0.0001	0	-1.515
CPEB3	243651_at	-1.221	12894	0.0003108	0.07173	-1.7952
IGF2R	201393_s_at	-1.2358	12895	0.0003108	0.07173	-2.0166
LOC100506732	200627_at	-1.2372	12896	0.0006216	0.08198	-1.1827
GPR56	212070_at	-1.2429	12897	0.001243	0.09507	-4.074
NAA40	222369_at	-1.2516	12898	0.0006216	0.08198	-1.9045
ATF2	212984_at	-1.2594	12899	0.0003108	0.07173	-1.5058
GBE1	203282_at	-1.2602	12900	0.0001	0	-2.1332
ADRB2	206170_at	-1.2637	12901	0.0009325	0.0867	-3.1899
SLK	206875_s_at	-1.2644	12902	0.0006216	0.08198	-1.4204
MYL12B	221474_at	-1.2719	12903	0.0001	0	-1.3278
TGOLN2	212043_at	-1.2854	12904	0.0003108	0.07173	-1.3608
ATP6AP2	201444_s_at	-1.2974	12905	0.0009325	0.0867	-1.3542
BMI1	202265_at	-1.2995	12906	0.0003108	0.07173	-2.0904
VDAC3	208846_s_at	-1.3	12907	0.0006216	0.08198	-1.2718
ZNF137P	207394_at	-1.3036	12908	0.0006216	0.08198	-1.8262
SPINLW1	206319_s_at	-1.3118	12909	0.001243	0.09507	-1.5986
KIAA0485	214295_at	-1.3268	12910	0.001243	0.09507	-1.3636
QKI	241938_at	-1.332	12911	0.0003108	0.07173	-1.5651
C6orf62	213875_x_at	-1.3338	12912	0.0001	0	-1.2748
UBE2E3	210024_s_at	-1.3387	12913	0.0001	0	-2.0872
CACNB3	34726_at	-1.3554	12914	0.0006216	0.08198	-1.6523
TMEM59	241018_at	-1.3999	12915	0.0001	0	-1.2436
C1D	200056_s_at	-1.4076	12916	0.001865	0.1043	-1.5637
SLC20A1	230494_at	-1.4102	12917	0.0003108	0.07173	-1.659
NPTN	202228_s_at	-1.4245	12918	0.0001	0	-1.6221
MST4	224407_s_at	-1.4622	12919	0.0001	0	-1.6189
SLCO4C1	222071_s_at	-1.4875	12920	0.0003108	0.07173	-2.6663
MEAF6	228517_at	-1.4912	12921	0.0001	0	-1.4765
WSB2	201760_s_at	-1.5008	12922	0.0003108	0.07173	-1.3756
CACNA2D2	204811_s_at	-1.6569	12923	0.0009325	0.0867	-4.4381
PTP4A2	216988_s_at	-1.9067	12924	0.0001	0	-1.2278
